# Supplementary material for: Investigating the genetics of Bti resistance using mRNA tag sequencing: application on laboratory strains and natural populations of the dengue vector Aedes aegypti
Source: Evol Appl. 2013 Aug 31;6(7):1012–27. doi: 10.1111/eva.12082 (PMC3804235; doi:10.1111/eva.12082)
Supplement: Supplementary file 5 [file eva0006-1012-SD5.txt]

!"
#!"
$!"
%!"
&!"
'!!"
("'" )"!*&" )"!*%" )"!*$" )"!*#" )"!*!+"
,-
*"-
."/
-0
123
45-
65
"
745893:5";<2/=">95="!"?2@A95"
!"#
$"#
%"#
""#
&"#
'"#
$$"#
$%"#
$""#
$&"#
$'"#
($"#
(%"#
(""#
(&"#
)#$# *#+,-# *#+,.# *#+,/# *#+,(# *#+,+"#
01
,#1
2#3
14
567
891
:9
#
;89<=7>9#?@63A#B=9A#!#C6DE=9#
