# Supplementary material for: Investigating the genetics of Bti resistance using mRNA tag sequencing: application on laboratory strains and natural populations of the dengue vector Aedes aegypti
Source: Evol Appl. 2013 Aug 31;6(7):1012–27. doi: 10.1111/eva.12082 (PMC3804235; doi:10.1111/eva.12082)
Supplement: Supplementary file 6 [file eva0006-1012-SD6.xls]

## Sheet: Sheet1
Table S5: DNA variation and divergence at sequenced loci for the laboratory strains.
Gene	Gene	Supercontig (location )	Fragment size (bp)	Strain	N	Hap	S	Si	Gaps	Hd	π	θW	k	K
Detected aminopeptidases	AAEL007892	supercontig 1.288	929	Susceptible	18	2	2	0	5	0.209	0.00045	0.00063	1.46405	3.49
		(304501-306549)		Resistant	18	3	2	0	5	0.471	0.00102	0.00063	3.42484
	AAEL004738	supercontig 1.129	605	Susceptible	24	2	3	2	0	0.08333	0.00041	0.00133	0.25	0.24468
		(304501-306549)		Resistant	24	2	3	2	0	0.08333	0.00041	0.00133	0.25
	AAEL008155	supercontig 1.304	773	Susceptible	24	11	32	3	0	0.8913	0.01649	0.01212	12.7464	12.3466
		(124845-151262)		Resistant	24	8	30	1	0	0.83333	0.01563	0.01074	12.0833
Non-detected aminopeptidases	AAEL004226	supercontig 1.110	957	Susceptible	20	17	89	29	0	0.98421	0.02073	0.02745	19.8	30.5169
		(2418858-2420840)		Resistant	24	15	73	14	0	0.94203	0.03053	0.02071	29.1522
	AAEL012778	supercontig 1.739	857	Susceptible	24	7	38	5	0	0.55435	0.011	0.0125	9.43116	6.02748
		(294220-297654)		Resistant	24	2	13	0	0	0.15942	0.00242	0.00406	2.07246
Cadherin	AAEL007488	supercontig 1.258	695	Susceptible	24	4	11	0	0	0.67754	0.00481	0.00462	3.34058	1.91578
		(1056841-1091647)		Resistant	24	2	1	0	0	0.08333	0.00012	0.00039	0.08333
Alkaline phosphatase	AAEL009077	supercontig 1.368	977	Susceptible	24	6	30	2	0	0.44203	0.00724	0.00877	7.06884	3.81472
Alkaline phosphatase		(808549-828988)		Resistant	24	1	0	0	0	0	0	0	0
N, number of alleles sampled; Hap, number of different haplotypes; S, number of segregating sites; Si, number of singletons; Hd, haplotype diversity; π, nucleotide diversity (per site); θW, Watterson’s mutation parameter θ estimated from S (per site); k; average number of nucleotide differences within strain; K, average number of nucleotide differences between strains.
