# Supplementary material for: Investigating the genetics of Bti resistance using mRNA tag sequencing: application on laboratory strains and natural populations of the dengue vector Aedes aegypti
Source: Evol Appl. 2013 Aug 31;6(7):1012–27. doi: 10.1111/eva.12082 (PMC3804235; doi:10.1111/eva.12082)
Supplement: Supplementary file 7 [file eva0006-1012-SD7.xlsx]

## Sheet: Sheet1
Table S3: Resistance levels of the 6 natural populations from Martinique Island.
Strain	Treatment status	Date of Bioassay	CL50 (in mg/L)	(FL CL50)	CL95	(FL CL95)	RR50*	(95% CI of RR50)	RR95*	(95% CI of RR95)	Slope	SE	p	N
Bora-Bora 1	susceptible reference	March 2009	0.062	(0.057 - 0.066)	0.14	(0.130 - 0.153)	¤	¤	¤	¤	4.64	± 0,34	0.189	998
RSAL	treated	March 2009	0.087	(0.081 - 0.092)	0.168	(0.154 - 0.188)	1.4	(1.23 - 1.62)	1.2	(1.002 - 1.44)	5.75	± 0,46	0.02	500
LAM	treated	March 2009	0.116	(0.101 - 0.134)	0.266	(0.185 - 0.386)	1.88	(1.52 - 2.36)	1.9	(1.20 - 2.97)	4.59	± 0,96	0.001	600
GRMN	treated	March 2009	0.116	(0.109 - 0.125)	0.31	(0.264 - 0.385)	1.88	(1.64 - 2.20)	2.21	(1.72 - 2.96)	3.87	± 0,33	0.126	600
SAN	treated	March 2009	0.14	(0.132 - 0.151)	0.327	(0.276 - 0.418)	2.27	(1.99 - 2.66)	2.33	(1.80 - 3.22)	4.48	± 0,45	0.248	598
Bora-Bora 2	susceptible reference	July 2009	0.089	(0.084 - 0.093)	0.149	(0.139 - 0.162)	¤	¤	¤	¤	7.29	± 0,54	0.197	500
ILA	untreated	July 2009	0.091	(0.082 - 0.099)	0.201	(0.174 - 0.252)	1.03	(0.88 - 1.18)	1.35	(1.07 - 1.81)	4.77	± 0,58	0.809	300
ILO	untreated	July 2009	0.075	(0.068 - 0.081)	0.132	(0.117 - 0.159)	0.85	(0.74 - 0.97)	0.89	(0.72 - 1.14)	6.73	± 0,90	0.071	300
* Significant resistance ratios are represented in bold.
